# Supplementary material for: Association of Mediterranean Diet with Cardiovascular Risk Factors and with Metabolic Syndrome in Subjects with Long COVID: BioICOPER Study
Source: Nutrients. 2025 Feb 12;17(4):656. doi: 10.3390/nu17040656 (PMC11858499; doi:10.3390/nu17040656)
Supplement: Supplementary file 1 [file nutrients-17-00656-s001.zip]

Archive with 1 entries (1 files):
- nutrients-3462251-supplementary.pdf
